# Supplementary material for: Biological Properties of Extracts Obtained from In Vitro Culture of Plectranthus scutellarioides in a Cell Model
Source: Int J Mol Sci. 2024 Jan 15;25(2):1043. doi: 10.3390/ijms25021043 (PMC10815897; doi:10.3390/ijms25021043)
Supplement: Supplementary file 1 [file ijms-25-01043-s001.zip]

Archive with 1 entries (1 files):
- ijms-2806340-supplementary.pdf
